# Supplementary material for: The Role of Science-Based Knowledge on the SARS-CoV-2 Virus in Reducing COVID-19-Induced Anxiety among Nurses
Source: Int J Environ Res Public Health. 2022 Jun 9;19(12):7070. doi: 10.3390/ijerph19127070 (PMC9222709; doi:10.3390/ijerph19127070)
Supplement: Supplementary file 1 [file ijerph-19-07070-s001.zip]

Archive with 1 entries (1 files):
- ijerph-1727005-supplementary.pdf
